# Supplementary material for: Detection and Genetic Diversity of Bovine Kobuvirus in Diarrheic Calves in Türkiye: Genomic Characterization and Comparative B-Cell Epitope Analysis
Source: Animals (Basel). 2026 Jun 26;16(13):1973. doi: 10.3390/ani16131973 (PMC13359862; doi:10.3390/ani16131973)
Supplement: Supplementary file 1 [file animals-16-01973-s001.zip]

Archive with 1 entries (1 files):
- animals-4343817-supplementary.pdf
